# Supplementary material for: Characterizing Multifunctional Mesoporous Cerium Silicate Nanoparticles for Potential Use in Bioactive Dental Materials: A Proof-of-Concept Study
Source: Materials (Basel). 2026 May 23;19(11):2197. doi: 10.3390/ma19112197 (PMC13257735; doi:10.3390/ma19112197)
Supplement: Supplementary file 1 [file materials-19-02197-s001.zip]

Archive with 1 entries (1 files):
- materials-4294238-supplementary.pdf
